# Supplementary material for: Three-dimensional volumetric assessment of hard tissue alterations following horizontal guided bone regeneration using a split-thickness flap design: A case series
Source: BMC Oral Health. 2023 Feb 22;23:118. doi: 10.1186/s12903-023-02797-3 (PMC9945662; doi:10.1186/s12903-023-02797-3)
Supplement: Supplementary file 1 — Additional file 1. Linear measurements. [file 12903_2023_2797_MOESM1_ESM.xlsx]

## Sheet: Sheet1
Supplementary Table 1: Baseline, follow-up linear measurments and linear horizontal hard tissue changes at all three planes
Baseline alveolar ridge width at the level of the baseline alveolar crest (mm)
Case	1st plain	2nd plain	3rd plain	AVERAGE
1	4	5	5.5	4.83333
2	4	4	5.5	4.5
3	6	4	5	5
4	5	3	6	4.66667
5	3	2.5	4.5	3.33333
6	6.5	5.5	5.5	5.83333
7	6	5.5	5.5	5.66667
8	2	2	4	2.66667
9	3.5	3.5	5	4
10	3.5	3	3.5	3.33333
Average				4.38333
St. Dev.				1.0395

## Sheet: Sheet2
Supplementary Table 2: Baseline alveolar ridge width at the level of the follow-up alveolar crest (mm)
Case	1st plain	2nd plain	3rd plain	AVERAGE
1	5.5	5	5.5	5.33333
2	4	4	5.5	4.5
3	7	5	5	5.66667
4	5	5	7	5.66667
5	3.5	2.5	4.5	3.5
6	6.5	5.5	5.5	5.83333
7	7	6	5.5	6.16667
8	2	2	4	2.66667
9	5.5	6	7.5	6.33333
10	4	3.5	4	3.83333
Average				4.95
St. Dev.				1.25228

## Sheet: Sheet3
Supplementary Table 3: Follow-up alveolar ridge width (mm)
Case	1st plain	2nd plain	3rd plain	AVERAGE
1	7.5	10	10	9.16667
2	7	7.5	8	7.5
3	6.5	6.5	7	6.66667
4	5	9	10	8
5	8	7.5	8	7.83333
6	7.5	6.5	7	7
7	6	7	7	6.66667
8	5	7	9	7
9	4.5	6.5	9.5	6.83333
10	6	6.5	7.5	6.66667
Average				7.33333
St. Dev.				0.808901

## Sheet: Sheet4
Supplementary Table 4:Horizontal linear hard tissue gain (mm)
Case	2nd plain	3rd plain	4th plain	AVERAGE
1	3	6	6	5
2	3	3.5	2	2.83333
3	0	3.5	3	2.16667
4	1.5	4	3	2.83333
5	4.5	5	5	4.83333
6	1	2.5	2	1.83333
7	0	1	1.5	0.833333
8	3	5	5	4.33333
9	0	1.5	3	1.5
10	3	4	4.5	3.83333
				3
				1.44871
